# Supplementary material for: Pharmacological Upregulation of Microglial Lipid Droplet Alleviates Neuroinflammation and Acute Ischemic Brain Injury
Source: Inflammation. 2023 Jul 14;46(5):1832–48. doi: 10.1007/s10753-023-01844-z (PMC10567859; doi:10.1007/s10753-023-01844-z)
Supplement: Supplementary file 4 — Supplementary file4 (XLSX 14 KB) [file 10753_2023_1844_MOESM4_ESM.xlsx]

## Sheet: Sheet1
Table S1. Primer Sequence
Gene	5’-3’
Gapdh	Forward	GCCAAGGCTGTGGGCAAGGT
	Reverse	TCTCCAGGCGGCACGTCAGA
Actb	Forward	GGCTGTATTCCCCTCCATCG
	Reverse	CCAGTTGGTAACAATGCCATGT
Il1a	Forward	CGAAGACTACAGTTCTGCCATT
	Reverse	GACGTTTCAGAGGTTCTCAGAG
Il1b	Forward	GCAACTGTTCCTGAACTCAACT
	Reverse	ATCTTTTGGGGTCCGTCAACT
Tnf	Forward	CCCTCACACTCAGATCATCTTCT
	Reverse	GCTACGACGTGGGCTACAG
Il6	Forward	GAGGATACCACTCCCAACAGACC
	Reverse	AAGTGCATCATCGTTGTTCATACA
Dgat1	Forward	GTGCCATCGTCTGCAAGATTC
	Reverse	GCATCACCACACACCAATTCAG
Dgat2	Forward	GCGCTACTTCCGAGACTACTT
	Reverse	GGGCCTTATGCCAGGAAACT
Atgl	Forward	GGATGGCGGCATTTCAGACA
	Reverse	CAAAGGGTTGGGTTGGTTCAG
Lipe	Forward	CCAGCCTGAGGGCTTACTG
	Reverse	CTCCATTGACTGTGACATCTCG
Abhd5	Forward	TGGTGTCCCACATCTACATCA
	Reverse	CAGCGTCCATATTCTGTTTCCA
Cpt2	Forward	CAGCACAGCATCGTACCCA
	Reverse	TCCCAATGCCGTTCTCAAAAT
Acadvl	Forward	CTACTGTGCTTCAGGGACAAC
	Reverse	CAAAGGACTTCGATTCTGCCC
Lrp1	Forward	ACTATGGATGCCCCTAAAACTTG
	Reverse	GCAATCTCTTTCACCGTCACA
Tspo	Forward	GCCTACTTTGTACGTGGCGAG
	Reverse	ATGGCTGAATACAGTGTTGCC
Hmgcr	Forward	TGATTGGAGTTGGCACCAT
	Reverse	TGGCCAACACTGACATGC
Fdft1	Forward	CCAAACAGGACTGGGACAAG
	Reverse	GACGAGAAAGGCCAATTCC
Cyp51	Forward	TTAGAACAGAAAGCAGTGTGTGG
	Reverse	TGCATCTATCAAGTAAATTCAGATCC
Ldlr	Forward	GATGGCTATACCTACCCCTCAA
	Reverse	TGCTCATGCCACATCGTC
Vldlr	Forward	AAGTCAGTGTTCCCCCAAAA
	Reverse	TGCTGCCATCACTAAGAGCA
Apodr	Forward	TCACAGCAACTGGAATGAGG
	Reverse	GCTTCGAGAGAGGAGCACAC
Scarb1	Forward	GCCCATCATCTGCCAACT
	Reverse	TCCTGGGAGCCCTTTTTACT
Pltp	Forward	GCTTCTGAGGGCCACCTAC
	Reverse	TTCAGCTTCAGTGGGGAGTT
Apoe	Forward	GACCCTGGAGGCTAAGGACT
	Reverse	AGAGCCTTCATCTTCGCAAT
Clu	Forward	GCCATGGATGTCCAGCTC
	Reverse	CACACAGTGCGGTCATCTTC
Apoa1	Forward	TCAGGATGAAAGCTGTGGTG
	Reverse	TCATCTTGCTGCCATACGTG
Lcat	Forward	GTAACCACACACGGCCTGTC
	Reverse	TCTTACGGTAGCACATCCAGTT
Abca1	Forward	CTGTTTCCCCCAACTTCTG
	Reverse	TCTGCTCCATCTCTGCTTTC
Abcg1	Forward	TCTTTGATGAGCCCACCAGT
	Reverse	GGGCCAGTCCTTTCATCA
Abcg4	Forward	TGATGTGCCCTTCCAGGT
	Reverse	CAAGGCTGAGAAGAGCAGGA
Soat1	Forward	GAAACCGGCTGTCAAAATCTGG
	Reverse	TGTGACCATTTCTGTATGTGTCC
Nceh1	Forward	TTGAATACAGGCTAGTCCCACA
	Reverse	CAACGTAGGTAAACTGTTGTCCC
Npc1	Forward	CCTTCGGGCCTCCATTG
	Reverse	TGTCACGGTTTCATTGTTGTAAGA
Npc2	Forward	CCGGTGAAGAATGAATACCC
	Reverse	TTCTTTTTGTCATCTTCAAGTTTCC
Cyp46a1	Forward	AACTTTGTCACCTTCTTCATTGC
	Reverse	CCATCACTGTGAATGCCAGA
Cyp27a1	Forward	ATGGGATCTTCATCGCACA
	Reverse	CGTTTAAGGCATCCGTGTAGA
Ch25h	Forward	TGCTACAACGGTTCGGAGC
	Reverse	AGAAGCCCACGTAAGTGATGAT
Apod	Forward	ACGGAAACATCGAAGTGCTAA
	Reverse	TGGCTTCACCCTTTACTTGG
CD36	Forward	ATGGGCTGTGATCGGAACTG
	Reverse	GTCTTCCCAATAAGCATGTCTCC
Dhcr24	Forward	GGTCATGACGGACGACGTA
	Reverse	AGGGCTTGTAGTAACTGCCAAT
