# Supplementary material for: Pharmacological Upregulation of Microglial Lipid Droplet Alleviates Neuroinflammation and Acute Ischemic Brain Injury
Source: Inflammation. 2023 Jul 14;46(5):1832–48. doi: 10.1007/s10753-023-01844-z (PMC10567859; doi:10.1007/s10753-023-01844-z)
Supplement: Supplementary file 5 — Supplementary file5 (CSV 1 KB) [file 10753_2023_1844_MOESM5_ESM.csv]

Molecule	Canonical SMILES	Formula	MW	#Heavy atoms	#Aromatic heavy atoms	Fraction Csp3	#Rotatable bonds	#H-bond acceptors	#H-bond donors	MR	TPSA	iLOGP	XLOGP3	WLOGP	MLOGP	Silicos-IT Log P	Consensus Log P	ESOL Log S	ESOL Solubility (mg/ml)	ESOL Solubility (mol/l)	ESOL Class	Ali Log S	Ali Solubility (mg/ml)	Ali Solubility (mol/l)	Ali Class	Silicos-IT LogSw	Silicos-IT Solubility (mg/ml)	Silicos-IT Solubility (mol/l)	Silicos-IT class	GI absorption	BBB permeant	Pgp substrate	CYP1A2 inhibitor	CYP2C19 inhibitor	CYP2C9 inhibitor	CYP2D6 inhibitor	CYP3A4 inhibitor	log Kp (cm/s)	Lipinski #violations	Ghose #violations	Veber #violations	Egan #violations	Muegge #violations	Bioavailability Score	PAINS #alerts	Brenk #alerts	Leadlikeness #violations	Synthetic Accessibility
Molecule 1	CN(C(=O)Nc1cccc(c1)c1ccc(cc1)N(C)C)C	C17H21N3O	283.37	21	12	0.24	5	1	1	88.49	35.58	2.94	3.29	3.32	3.1	1.89	2.91	-3.76	4.90E-02	1.73E-04	Soluble	-3.71	5.49E-02	1.94E-04	Soluble	-5.13	2.09E-03	7.36E-06	Moderately soluble	High	Yes	No	Yes	Yes	Yes	Yes	No	-5.69	0	0	0	0	0	0.55	0	0	0	2.32
